# Supplementary material for: Differences across herds with different dairy breeds in daily milk yield based proxies for resilience
Source: Front Genet. 2023 Jun 1;14:1120073. doi: 10.3389/fgene.2023.1120073 (PMC10270305; doi:10.3389/fgene.2023.1120073)
Supplement: Supplementary file 1 [file Table1.XLSX]

## Sheet: SensorFeatures
Table S1. Description of the sensor features and resilience indicators
Name	Unit	Category	Description
Wood305	kg	1	305 day milk yield as calculated from fitted Wood curve
Wood50	kg	1	50 day milk yield as calculated from fitted Wood curve
WoodPeakDIM	d	1	Days-in-milk (DIM) at peak milk yield as calculated from fitted Wood curve
WoodPeak	kg	1	Peak milk yield as calculated from fitted Wood curve
WoodSlopeToPeak	kg/d	1	Slope to the peak yield as calculated from fitted Wood curve
WoodPersistency	kg/100d	1	Persistency as calculated from fitted Wood curve
WoodAutoCorr	-	2	Autocorrelation of the residuals as calculated from fitted Wood curve
WoodVariance	-	2	Variance of the residuals as calculated from fitted Wood curve
WoodMaxResid	kg	2	Maximal value of the negative residuals as calculated from fitted Wood curve
WoodMeanResid	kg	2	Average value of the residuals as calculated from fitted Wood curve
WoodSkewResid	-	2	Skewness of the residuals as calculated from fitted Wood curve
WoodMeanAbsResid	kg	2	Mean absolute value of the residuals as calculated from fitted Wood curve
ExpRMSE	kg	4	RMSE of quantile regression (QR) expected lactation curve
ExpPeakDIM	d	3	DIM of the peak milk yield
ExpPeak	kg	3	Peak milk yield of the QR expected lactation curve
ExpSlopeToPeak	kg/d	3	Peak yield divided by DIM of peak milk yield
ExpPersistency	kg/100d	3	Persistency, slope of the linear decreasing phase of the QR expected lactation curve
ExpPercNegative	%	4	Percentage of days with a negative residual
ExpPercLower85	%	4	Percentage of days in which milk yield drops below 85% of the expected yield
ExpNeg_5d	-	4	Number of series with at least 5d negative residuals
ExpNeg_10d	-	4	Number of series with at least 10d negative residuals
ExpMaxResid	kg	4	Maximal negative residual from QR expected lactation curve (absolute in kg)
ExpAutoCorr	-	4	Number of sign changes of the residuals of the QR expected lactation model throughout the lactation
ExpAClag1	-	6	Lag 1 autocorrelation calculated from the residuals of the QR expected lactation curve
ExpVariance	-	4	Variance of the residuals
LnVAR	-	6	Natural logarithm of the variance of the residuals
ExpMeanResid	kg	4	Average of the residuals from QR expected lactation curve (absolute in kg)
ExpSkewResid	-	4	Skewness of the residuals
ExpMeanAbsResid	kg	4	Average of the absolute value of the residuals from QR expected lactation curve (absolute in kg)
PertNoMajor	-	5	Number of perturbations with milk production at least 1 d below 80% of the ITW model and lasting at least 10 d
PertNoMinor	-	5	Number of perturbations with milk production at least 1 d between 90 and 80% of the ITW model and lasting at least 5 d
PertNoTotal	-	5	Total number of perturbations
PertMajDaysRec	d	5	Number of days needed for recovery from a major perturbation
PertMajDaysDev	d	5	Number of days needed for development of a major perturbation
PertMinDaysRec	d	5	Number of days needed for recovery from a minor perturbation
PertMinDaysDev	d	5	Number of days needed for development of a minor perturbation
PertMajMilkLoss	kg	5	Milk loss in major perturbations
PertMinMilkLoss	kg	5	Milk loss in minor perturbations
PertTotalLoss	kg	5	Total milk loss in all perturbations
PertDeepest	kg	5	Lowest point of the largest perturbation

## Sheet: Regression
Part II. Supplementary Materials
Table S5. The p-values for the breed effects to be different from the intercept (Holstein Friesian breed). The significance level adopted was alpha = 0.00125, considering a Bonferroni correction for multiple testing.
	Wood305	Wood50	WoodPeakDIM	WoodPeak	WoodSlopeToPeak	WoodPersistency	WoodAutoCorr	WoodVariance	WoodMaxResid	WoodMeanResid	WoodSkewResid	WoodMeanAbsResid	ExpPeakDIM	ExpPeak	ExpSlopeToPeak	ExpPersistency	ExpRMSE	ExpPercNegative	ExpPercLower85	ExpNeg_5d	ExpNeg_10d	ExpMaxResid	ExpAutoCorr	ExpVariance	ExpMeanResid	ExpSkewResid	ExpMeanAbsResid	PertNoMajor	PertNoMinor	PertNoTotal	PertMajDaysRec	PertMajDaysDev	PertMinDaysRec	PertMinDaysDev	PertMajMilkLoss	PertMinMilkLoss	PertTotalLoss	PertDeepest	ExpAClag1	LnVAR
Intercept	0	0	0	0	0	0	0	0	0	0	0	0	0	0	0	0	0	0	0	0	0	0	0	0	0	0	0	0	0	0	0	0	0	0	0	0	0	0	0	0
SIM1	0	0.159	0.0002	0.0364	0	0	0.3828	0	0.0005	0	0.0537	0	0.0056	0.7118	0.4653	0	0	0	0	0	0	0	0.1575	0	0	0.0104	0	0	0.8522	0	0.6277	0.0297	0.0047	0.0837	0.0024	0.1189	0	0.7424	0.5616	0
MON	0	0	0.0015	0	0	0.0007	0	0.9627	0.0697	0	0.3135	0.8721	0.0572	0	0	0.0338	0.4065	0	0.9344	0.3784	0.0681	0.1383	0	0.6698	0.207	0.9456	0.6833	0.0112	0.9791	0.2051	0.89	0.0021	0	0	0.0003	0	0	0	0	0.0094
BSW	0.0007	0.0338	0	0	0.0016	0	0.0503	0.0194	0.7355	0.169	0.4823	0.0166	0.0001	0	0.7765	0	0.0024	0.0055	0.0006	0.0011	0.0245	0.2321	0.0002	0.0023	0.0001	0.6911	0.0022	0.0023	0.2191	0.0033	0.2849	0.0004	0.0453	0.0733	0.0283	0.1115	0.0026	0.1604	0.0002	0.3964
SRB	0.0054	0.0008	0.0005	0.0001	0.0001	0.0352	0	0.6175	0.8585	0.9052	0.0124	0.606	0.0011	0	0.394	0.7678	0.9333	0.016	0.8383	0.3592	0.0749	0.528	0	0.5466	0.429	0.7872	0.4302	0.046	0.2219	0.006	0.1683	0.6508	0.2816	0.0054	0.3333	0.0228	0.5355	0.2064	0	0.0216
NRF	0.5457	0.2278	0.1739	0.0586	0.0016	0.1131	0.0036	0	0	0.0553	0.7647	0	0.0058	0.7372	0.001	0.7172	0	0.1897	0	0.2708	0.8753	0	0.0902	0	0	0.2143	0	0.0245	0.3154	0.1722	0.3012	0.0002	0.0092	0.0001	0	0	0	0.0055	0	0
MRY	0	0.8745	0	0	0	0	0.0037	0	0	0.0007	0	0	0	0	0.1823	0	0	0.0124	0	0.4049	0.3324	0	0.0215	0	0	0	0	0	0.0015	0	0.0001	0	0.4785	0.5404	0	0	0	0	0.8771	0
BBL	0.0004	0.1967	0.0119	0.0001	0.0089	0.0756	0.7108	0	0.0331	0.194	0.2001	0	0.0003	0.0003	0.7037	0.0004	0.0003	0.3546	0	0	0.0009	0.0006	0.021	0	0	0.1299	0	0	0.0014	0.0022	0	0	0	0	0	0	0	0.0001	0.39	0.1978
JER	0	0	0	0	0	0	0.7728	0	0	0.8796	0	0	0	0	0.0187	0	0	0.0275	0	0.0982	0.2055	0	0.0799	0	0	0.0005	0	0	0.0001	0	0.3695	0.0001	0	0.0003	0	0	0	0	0.0619	0
GRO	0.0359	0.7863	0.0139	0.1471	0.0307	0.7848	0.5118	0	0.009	0.0375	0.6872	0	0.0031	0.0022	0.0733	0.3656	0	0.846	0	0.0257	0.1027	0	0.0228	0	0	0.9093	0	0.0002	0.9561	0	0.8811	0.0037	0.2582	0.052	0.0005	0.0212	0	0.0001	0.0898	0
DFR	0.0028	0.1013	0	0.0011	0.0032	0.0378	0.0792	0	0	0.2961	0	0	0	0	0	0.0006	0	0.2008	0	0.0147	0.6462	0	0.0078	0	0	0.0001	0	0.0005	0	0	0.1752	0.0007	0.9802	0.0101	0.0003	0.0105	0	0.0029	0	0
AYR	0.1323	0.7485	0.6946	0.1138	0.3733	0.7522	0.3386	0.5543	0.786	0.5785	0.854	0.5407	0.5151	0.1208	0.4963	0.5841	0.4056	0.3525	0.6609	0.5661	0.586	0.662	0.3092	0.3439	0.7513	0.8832	0.6846	0.8175	0.1469	0.8934	0.3005	0.7548	0.3926	0.2485	0.9592	0.3117	0.1776	0.7202	0.4355	0.926
cross	0.7227	0.3957	0.503	0.0001	0.1079	0	0.0548	0.0007	0.003	0.0209	0.9742	0	0.7215	0	0.0969	0	0.0192	0.3516	0.0115	0.7994	0.3144	0.021	0.008	0.1983	0.1477	0.0719	0.0017	0.8954	0.4721	0.6638	0.4935	0.0681	0.0001	0.0063	0.2407	0.136	0.0681	0.7101	0.0023	0.0606
meanMY	0	0	0	0	0	0	0.0215	0	0	0	0	0	0	0	0	0	0	0.1789	0	0	0	0	0	0	0	0	0	0	0	0	0	0.4087	0	0	0	0	0	0	0	0
1 SIM = Simmental Fleckvieh, MON = Montbéliarde, BSW = Brown Swiss, SRB = Swedish Red, NRF = Norwegian Red, MRY = Meuse-Rhine-Yssel, BBL = Belgian Blue, JER = Jersey, GRO = Groninger Whiteheaded, DFR = Dutch Friesian, AYR = Ayrshire, cross = crossbred animals
Table S6. The estimated breed effects for the 40 sensor features and resilience indicators. The ones printed in bold are significantly different from the intercept (Holstein Friesian breed). The significance level adopted was alpha = 0.00125, considering a Bonferroni correction for multiple testing.
Column1	Wood305	Wood50	WoodPeakDIM	WoodPeak	WoodSlopeToPeak	WoodPersistency	WoodAutoCorr	WoodVariance	WoodMaxResid	WoodMeanResid	WoodSkewResid	WoodMeanAbsResid	ExpPeakDIM	ExpPeak	ExpSlopeToPeak	ExpPersistency	ExpRMSE	ExpPercNegative	ExpPercLower85	ExpNeg_5d	ExpNeg_10d	ExpMaxResid	ExpAutoCorr	ExpVariance	ExpMeanResid	ExpSkewResid	ExpMeanAbsResid	PertNoMajor	PertNoMinor	PertNoTotal	PertMajDaysRec	PertMajDaysDev	PertMinDaysRec	PertMinDaysDev	PertMajMilkLoss	PertMinMilkLoss	PertTotalLoss	PertDeepest	ExpAClag1	LnVAR
Intercept	0.0838	0.1667	0.0834	0.0542	0.0398	0.2372	0.6687	0.0638	0.8134	0.54	0.5348	0.1496	0.1301	0.0716	0.053	0.8637	0.144	0.5012	0.3565	0.4516	0.4265	0.7872	0.5526	0.0742	0.7146	0.4264	0.1465	0.2901	0.287	0.4146	0.8231	0.1206	0.3559	0.0804	0.0922	0.0271	0.1036	0.9499	0.659	0.3965
SIM1	-0.0102	-0.0034	-0.0103	0.0036	-0.0086	0.0371	0.004	-0.0146	0.0131	-0.0069	-0.0044	-0.0171	-0.0083	-0.0005	0.0007	-0.0151	-0.0191	-0.0051	-0.0254	-0.0255	-0.0224	0.0285	-0.0056	-0.0166	0.016	-0.0062	-0.0218	-0.0376	0.0009	-0.0221	-0.0027	-0.0073	-0.0258	-0.0066	-0.0111	-0.0041	-0.0169	0.0007	-0.0029	-0.0288
MON	-0.0077	-0.026	0.0091	-0.012	-0.0102	-0.0174	-0.0331	0.0001	-0.0071	-0.0046	-0.0024	-0.0005	0.0059	-0.0079	-0.007	0.0055	0.0024	-0.0058	-0.0003	-0.0046	-0.0096	-0.0064	-0.0357	0.0013	0.0028	0.0002	0.0013	-0.0114	0.0001	-0.0056	0.0008	-0.0102	-0.0668	-0.0223	-0.0134	-0.013	-0.019	0.0087	-0.0378	0.0106
BSW	-0.0062	0.0068	-0.0275	-0.0136	-0.0069	-0.0372	-0.0119	-0.0081	0.0017	0.0019	-0.0022	-0.0088	-0.0157	-0.0118	0.0004	0.0196	-0.0117	-0.0045	-0.0172	-0.0223	-0.0154	0.0068	-0.02	-0.0118	0.0118	0.0013	-0.0124	-0.0175	-0.0076	-0.0166	-0.0079	-0.0157	-0.0246	-0.0091	-0.0107	-0.0056	-0.013	0.0038	-0.0248	-0.0045
SRB	0.0062	0.013	-0.0156	0.0106	-0.0104	0.0169	0.0353	-0.0021	0.0011	0.0002	0.0093	0.0023	-0.0159	0.011	-0.0014	0.0012	0.0004	0.0047	0.0012	-0.0075	0.0146	-0.0043	0.0369	-0.0028	-0.0028	0.001	0.0039	0.0138	0.0091	0.0187	0.0121	-0.0024	-0.0159	-0.017	-0.0056	-0.0097	-0.0032	0.0041	0.0353	0.0147
NRF	0.0015	-0.0053	-0.007	0.0059	-0.0094	0.0145	0.0242	-0.0317	0.0309	-0.0037	-0.0013	-0.0313	-0.0153	0.0008	-0.0061	0.0017	-0.0375	0.0029	-0.0429	-0.0103	-0.0015	0.0446	0.0124	-0.0388	0.0219	-0.0055	-0.0406	-0.0178	-0.0085	-0.0106	0.0104	-0.0235	-0.044	-0.0279	-0.0304	-0.0208	-0.0337	0.0104	0.0408	-0.0372
MRY	-0.0048	0.0003	-0.0206	-0.0126	-0.0094	-0.0249	-0.0102	-0.0422	0.0264	-0.0027	-0.0267	-0.0568	-0.0161	-0.0185	0.001	0.0187	-0.0536	-0.0024	-0.078	0.0033	0.0038	0.0354	-0.0071	-0.0445	0.038	-0.0243	-0.0641	-0.0503	-0.0113	-0.0392	-0.0169	-0.0132	0.005	-0.0018	-0.0284	-0.0104	-0.0359	0.0139	-0.0006	-0.0831
BBL	-0.0164	-0.0101	-0.0215	-0.0218	-0.0127	-0.0284	-0.0053	-0.0443	0.0258	-0.0041	0.0092	-0.037	-0.033	-0.0161	-0.0011	0.0276	-0.0331	-0.0035	-0.0527	-0.0669	-0.0543	0.0464	-0.0289	-0.0406	0.034	0.0113	-0.0411	-0.0667	-0.0473	-0.0401	-0.072	-0.0613	-0.1964	-0.0681	-0.0511	-0.0459	-0.0591	0.0241	0.0134	-0.0164
JER	-0.0103	-0.024	-0.0154	-0.0313	-0.0114	-0.0644	0.0014	-0.0258	0.0189	-0.0002	-0.012	-0.0364	-0.0157	-0.0271	-0.0025	0.0312	-0.0385	-0.0029	-0.0551	-0.0092	-0.007	0.03	-0.0076	-0.0307	0.0301	-0.0091	-0.0466	-0.04	-0.02	-0.0358	-0.0053	-0.0143	-0.0421	-0.0148	-0.0222	-0.0116	-0.0302	0.0132	-0.0101	-0.055
GRO	-0.0165	0.0036	-0.0332	-0.0139	-0.0157	0.0072	0.0153	-0.0712	0.0578	-0.01	-0.005	-0.0878	-0.0404	-0.0235	0.0091	0.0115	-0.0775	0.0012	-0.1035	-0.0632	-0.0488	0.112	0.0474	-0.0758	0.0544	0.0015	-0.0818	-0.0982	-0.0014	-0.1233	-0.0052	-0.0545	-0.0563	-0.0362	-0.0616	-0.0283	-0.0665	0.0384	0.0455	-0.1051
DFR	-0.0073	0.0072	-0.0258	-0.01	-0.0084	-0.0192	0.0149	-0.0429	0.0354	-0.0019	-0.02	-0.0537	-0.0282	-0.0134	0.0086	0.0152	-0.0462	0.0028	-0.0664	-0.0235	0.0045	0.0547	0.0198	-0.043	0.0283	-0.0183	-0.0539	-0.0281	-0.0392	-0.0523	-0.0148	-0.0209	-0.0004	-0.0181	-0.023	-0.0119	-0.0289	0.0106	0.0469	-0.0649
AYR	0.0309	0.0108	-0.0138	0.0387	-0.0134	0.0244	-0.0731	-0.0228	-0.0191	-0.0062	-0.0058	-0.0283	-0.0204	0.0284	-0.0065	0.0178	-0.0345	0.011	-0.0231	0.0472	0.0402	0.0461	-0.0566	-0.0371	0.0094	-0.0047	-0.0184	0.0168	0.1247	0.0105	0.0847	-0.0136	-0.1245	-0.0577	0.0026	-0.0378	-0.059	0.0099	-0.0599	0.0057
cross	-0.0002	0.001	0.0009	0.0031	-0.0012	0.0103	-0.0041	0.0041	-0.0053	0.0011	0	0.0059	0.0005	0.0026	0.0008	-0.0068	0.0032	-0.0005	0.0045	-0.0006	-0.0024	-0.0046	-0.005	0.0018	-0.0015	0.0021	0.0045	0.0003	0.0016	0.0009	-0.0018	0.0029	0.0165	0.0049	0.002	0.0018	0.0028	-0.0004	-0.0071	0.0035
meanMY	0.9012	0.7254	0.2487	0.9056	-0.0368	0.1793	-0.0111	0.1225	-0.2461	-0.0491	-0.0565	0.1206	0.1487	0.696	0.0552	-0.1308	0.1481	0.0018	-0.3652	0.0391	0.0413	-0.1808	0.0291	0.1292	-0.0953	-0.0346	0.1624	-0.2217	-0.1002	-0.2202	-0.1124	-0.003	0.2471	0.1044	0.1273	0.1936	0.1851	-0.1463	0.1178	0.1694
R2	0.9076	0.6767	0.1677	0.8683	0.0118	0.0432	0.0036	0.075	0.0959	0.046	0.0154	0.0778	0.0609	0.8608	0.0641	0.0733	0.0902	0.0026	0.1599	0.0038	0.0037	0.0532	0.0074	0.0687	0.0708	0.0074	0.1008	0.0517	0.0102	0.0524	0.0109	0.003	0.0198	0.0212	0.0435	0.1187	0.0876	0.1146	0.0183	0.0755
1 SIM = Simmental Fleckvieh, MON = Montbéliarde, BSW = Brown Swiss, SRB = Swedish Red, NRF = Norwegian Red, MRY = Meuse-Rhine-Yssel, BBL = Belgian Blue, JER = Jersey, GRO = Groninger Whiteheaded, DFR = Dutch Friesian, AYR = Ayrshire, cross = crossbred animals
